# Supplementary material for: Enhanced Condensation of RNA Repeats Induced by Terahertz Oscillatory Fields
Source: Molecules. 2026 Jun 1;31(11):1903. doi: 10.3390/molecules31111903 (PMC13258665; doi:10.3390/molecules31111903)
Supplement: Supplementary file 1 [file molecules-31-01903-s001.zip]

Archive with 3 entries (3 files):
- molecules-4251136-supplementary.pdf
- VideoS1_left_control.mp4
- VideoS1_right_10THz_field.mp4
